# Supplementary material for: Oxime-functionalized anti-insecticide fabric reduces insecticide exposure through dermal and nasal routes, and prevents insecticide-induced neuromuscular-dysfunction and mortality
Source: Nat Commun. 2024 Jun 6;15:4844. doi: 10.1038/s41467-024-49167-3 (PMC11156901; doi:10.1038/s41467-024-49167-3)
Supplement: Supplementary file 4 — Source Data [file 41467_2024_49167_MOESM4_ESM.xlsx]

## Sheet: Fig.2c
Long name	Oxime on Fabric	Oxime on Fabric
Unit	µg/cm2	µg/cm2
Comments	Normal Fabric	Oxime Fabric
Data	0.423	118.119
	0.23	127.104
	0.264249	130.011
	0.283	126.923

## Sheet: Fig.2e
Long name		Active AChE	Active AChE	Active AChE	Active AChE
Unit		U/ml	U/ml	U/ml	U/ml
Comments	MPT	−	+	+	+
	Fabric	−	−	Normal Fabric	Oxime Fabric
Data		24.6506	6.70471	8.93453	27.7228
		26.9265	9.96039	8.16895	32.9842
		26.9364	6.13836	15.766	26.7893
		25.754	6.2831	9.2736	25.869

## Sheet: Fig.2g
Long name		Oxime on Fabric	Oxime on Fabric	Oxime on Fabric	Oxime on Fabric
Unit		µg/cm2	µg/cm2	µg/cm2	µg/cm2
Comments	No. Washes	0	10	25	50
Data		120.736	130.011	98.3006	90.6374
		121.449	111.513	132.617	105.171
		127.519	128.425	101.472	114.684
		118.362	125.2	118.234	118.835

## Sheet: Fig.2h
Long name		Active AChE	Active AChE	Active AChE	Active AChE	Active AChE	Active AChE
Unit		U/ml	U/ml	U/ml	U/ml	U/ml	U/ml
Comments	MPT	−	+	+	+	+	+
	No. Washes			0	10	25	50
Data		22.8654	7.2639	27.7228	22.4975	24.8	19.2913
		26.9265	8.23374	29.9842	24.0375	23.0108	26.1441
		28.9364	5.7401	28.747	27.5649	29.2774	29.2774
		25.754	7.253	21.239	27.9347	26.9752	21.3745

## Sheet: Fig.3b
Long name		Active AChE	Active AChE	Active AChE	Active AChE	Active AChE	Active AChE
Unit		U/ml	U/ml	U/ml	U/ml	U/ml	U/ml
Comments		Direct	Direct	Normal Fabric	Normal Fabric	Oxime Fabric	Oxime Fabric
	MPT Exposure	Before	After	Before	After	Before	After
Data		29.1316	12.1538	30.275	13.3888	28.2309	34.3807
		23.1826	14.1025	32.4076	10.9605	35.7539	26.2922
		25.2588	10.5639	30.7605	7.06453	28.5462	31.2475
		21.1635	14.3231	31.1146	11.2976	34.5036	29.9682
		23.887	10.428	27.2967	11.9605	27.6035	26.8379

## Sheet: Fig.3c
Long name		Active AChE	Active AChE	Active AChE	Active AChE
Unit		U/g of tissue	U/g of tissue	U/g of tissue	U/g of tissue
Comments	MPT	−	+	+	+
	Fabric	−	−	Normal Fabric	Oxime Fabric
Data		8.79147	1.21251	5.19696	5.80874
		5.64016	2.35594	3.66517	6.70373
		7.70539	0.986579	2.99774	9.89323
		9.53257	2.33128	3.12185	6.6281
		9.89461	2.18075	4.14276	7.95304

## Sheet: Fig.3d
Long name		Active AChE	Active AChE	Active AChE	Active AChE
Unit		U/g of tissue	U/g of tissue	U/g of tissue	U/g of tissue
Comments	MPT	−	+	+	+
	Fabric	−	−	Normal Fabric	Oxime Fabric
Data		2.16096	0.33324	0.966091	2.76858
		1.40205	0.359394	0.393277	1.24161
		2.09958	0.430838	0.82026	1.44285
		1.40885	0.23112	0.445255	1.43344
		0.965837	0.172315	0.774035	1.51031

## Sheet: Fig.3e
Long name		Active AChE	Active AChE	Active AChE	Active AChE
Unit		U/g of tissue	U/g of tissue	U/g of tissue	U/g of tissue
Comments	MPT	−	+	+	+
	Fabric	−	−	Normal Fabric	Oxime Fabric
Data		1.23794	0.568564	1.02558	1.59006
		1.05802	0.320578	0.782677	1.54777
		1.9138	0.70477	0.917236	1.0472
		2.10563	0.244529	0.730991	1.16078
		1.06353	0.686739	0.540458	1.27146

## Sheet: Fig.3f
Long name		Active AChE	Active AChE	Active AChE	Active AChE
Unit		U/g of tissue	U/g of tissue	U/g of tissue	U/g of tissue
Comments	MPT	−	+	+	+
	Fabric	−	−	Normal Fabric	Oxime Fabric
Data		0.618745	0.268865	0.199748	0.492954
		0.651722	0.330667	0.373845	0.399134
		0.651722	0.458232	0.559522	0.490304
		0.713975	0.306693	0.294286	0.591193
		0.547107	0.264788	0.286189	0.69985

## Sheet: Fig.3g
Long name		Active AChE	Active AChE	Active AChE	Active AChE
Unit		U/g of tissue	U/g of tissue	U/g of tissue	U/g of tissue
Comments	MPT	−	+	+	+
	Fabric	−	−	Normal Fabric	Oxime Fabric
Data		2.10878	1.08985	1.86692	3.05979
		3.00521	0.635978	2.31517	2.75685
		2.91654	0.377258	2.47555	4.36448
		3.62562	1.57314	2.20446	2.96665
		3.79493	0.543786	2.35145	2.9208

[truncated: 29 more sheets: Fig.4c, Fig.5b, Fig.5c, Fig.6b, Fig.6c, Fig.6d, Fig.6e, Fig.6f, Fig.6g, Fig.6h, Fig.7b, Fig.7c, Fig.7d, Fig.7e, Fig.7f, Fig.7g, Supplementary Fig.5, Supplementary Fig.6c, Supplmentary Fig.6d, Supplementary Fig.6e …]
